# Supplementary material for: Evaluation of Nanodiamond-in-Oil Emulsion with Snake Venom to Enhance Potent Antibody Induction in Mice and Rabbits
Source: Nanomaterials (Basel). 2025 Oct 4;15(19):1518. doi: 10.3390/nano15191518 (PMC12525691; doi:10.3390/nano15191518)
Supplement: Supplementary file 1 [file nanomaterials-15-01518-s001.zip]

Archive with 1 entries (1 files):
- nanomaterials-3847214-supplementary.pdf
